# Supplementary material for: Reaching early adolescents with a complex intervention for HIV prevention: findings from a cohort study to evaluate DREAMS in two informal settlements in Nairobi, Kenya
Source: BMC Public Health. 2021 Jun 10;21:1107. doi: 10.1186/s12889-021-11017-y (PMC8194171; doi:10.1186/s12889-021-11017-y)
Supplement: Supplementary file 2 — Additional file 2. Characteristics of Early Adolescent Girls (EAG) enrolled in the cohort study in 02017, compared to those retained and interviewed in 2019. ¥is the number in each category; ** Pearson chi-square tests, Fishers exact used when expected cell counts < 5, the p-value compares those followed-up vs those lost to follow-up. [file 12889_2021_11017_MOESM2_ESM.xlsx]

## Sheet: Additional file 2
	Additional file 2: Characteristics of Early Adolescent Girls (EAG) enrolled in the cohort study in 2017, compared to those retained and interviewed in 2019
		2017	2019
		Number enrolled in 2017 (N=606)	Followed up and interviewed in 2019 (N=494)	Lost to follow up in 2019 (N=112)	p-value**
		n¥ (%)	n¥ (%)	n¥ (%)
	Age group
	10-12	372 (61.4)	307 (82.5)	65 (17.5)
	13-14	234 (38.6)	187 (79.9)	47 (20.1)	0.42
	Informal settlement area
	Korogocho	323 (53.3)	280 (86.7)	43 (13.3)
	Viwandani	283 (46.7)	214 (75.6)	69 (24.4)	<0.001
	Currently enrolled in school
	No	5 (0.8)	4 (80.0)	1 (20.0)
	Yes	601 (99.2)	490 (81.5)	111 (18.5)	0.641
	Current schooling and school progress
	2+ classes behind	182 (30.0)	150 (82.4)	32 (17.6)
	<2 classes behind	424 (70.0)	344 (81.1)	80 (18.9)	0.709
	Orphanhood status
	Not an orphan	516 (85.1)	428 (83.0)	88 (17.1)
	Single/double orphan	90 (14.9)	66 (73.3)	24 (26.7)	0.03
	Paid jobs/activities, last 6 months
	No	577 (95.2)	470 (81.5)	107 (18.5)
	Yes	29 (4.8)	24 (82.8)	5 (17.2)	0.86
	Family food insecurity
	Never	227 (37.5)	188 (82.8)	39 (17.2)
	Sometimes	331 (54.7)	267 (80.7)	64 (19.3)
	Often	47 (7.8)	39 (83.0)	8 (17.0)	0.788
	Romantic relationships
	Never been in a relationship	541 (89.4)	445 (82.3)	96 (17.7)
	Ever been in a relationship	64 (10.6)	48 (75.0)	16 (25.0)	0.158
	Sexually exploited
	No	566 (93.4)	463 (81.8)	103 (18.2)
	Yes	40 (6.6)	31 (77.5)	9 (22.5)	0.498
	Physical violence, last 6 months
	No	507 (83.7)	414 (81.7)	93 (18.3)
	Yes (being slapped, hit, physically hurt)	99 (16.3)	80 (80.8)	19 (19.2)	0.842
	Verbal violence, last 6 months
	No	407 (67.2)	327 (80.3)	80 (19.7)
	Yes (teased, bullied or threatened)	199 (32.8)	167 (83.9)	32 (16.1)	0.287
	Invitation status in 2017
	Not invited	316 (52.2)	251 (79.4)	65 (20.6)
	Invited	290 (47.9)	243 (83.8)	47 (16.2)	0.167
	¥is the number in each category; ** Pearson chi-square tests, Fishers exact used when expected cell counts < 5, the p-value compares those followed up vs those lost to follow-up
