# Supplementary material for: Reaching early adolescents with a complex intervention for HIV prevention: findings from a cohort study to evaluate DREAMS in two informal settlements in Nairobi, Kenya
Source: BMC Public Health. 2021 Jun 10;21:1107. doi: 10.1186/s12889-021-11017-y (PMC8194171; doi:10.1186/s12889-021-11017-y)
Supplement: Supplementary file 3 — Additional file 3. Awareness of DREAMS interventions in each year among EAG followed up in 2019. *Some of the participants seen in 2019 were not seen in 2018; **Invitation to DREAMS is defined cumulatively from 2017 up to the year indicated in each column. [file 12889_2021_11017_MOESM3_ESM.xlsx]

## Sheet: Additional file 3
	Additional file 3: Awareness of DREAMS interventions in each year among EAG followed up in 2019
			2017 (N=494)	2018 (N*=457)	2019 (N=494)	Cumulatively by 2019 (N=494)
		Awareness of DREAMS
		Heard of DREAMS	82.4	96.3	99.4	99.8
		Not heard of DREAMS	17.6	3.7	0.6	0.2
		Invited to participate in DREAMS**
		Yes	49.2	76.9	87.9	-
		No	50.8	23.1	12.2	-
		Awareness of specific DREAMS interventions
	Individual-level	Social asset building	51.6	67.8	71.1	84.2
		School-based HIV and violence prevention	53.9	87.1	91.5	95.6
		Financial capability training	29.6	53.2	63.6	72.9
		HIV testing and counselling	95.8	99.1	98.6	99.8
		Post-violence care services	81.4	92.3	94.5	97.8
		Education subsidies	88.1	93.4	94.5	99.2
	Contextual-level	Parenting/caregiver programmes	27.3	49.5	54.5	69.4
		Community mobilisation and norms change	36.6	45.1	46.6	67.2
	*Some of the participants seen in 2019 were not seen in 2018; **Invitation to DREAMS is defined cumulatively from 2017 upto the year indicated in each column
