# Supplementary material for: Reaching early adolescents with a complex intervention for HIV prevention: findings from a cohort study to evaluate DREAMS in two informal settlements in Nairobi, Kenya
Source: BMC Public Health. 2021 Jun 10;21:1107. doi: 10.1186/s12889-021-11017-y (PMC8194171; doi:10.1186/s12889-021-11017-y)
Supplement: Supplementary file 6 — Additional file 6. Baseline cohort profile, cumulative invitation to participate and uptake of interventions (primary, secondary and contextual) cumulatively by 2019. [file 12889_2021_11017_MOESM6_ESM.xlsx]

## Sheet: Additional file 6
	Additional file 6: Baseline cohort profile, cumulative invitation to participate and uptake of interventions (primary, secondary and contextual) cumulatively by 2019
		Cohort profile		Number of interventions accessed by 2019
		N	col %	0	1	2	3	4	5	6	7	8
	Overall	494	-	9 (1.8)	41 (8.3)	47 (9.5)	70 (14.2)	84 (17.0)	90 (18.2)	79 (16.0)	56 (11.3)	18 (3.6)
	Invitation status
	Never invited	114	23.1	4 (3.5)	29 (25.4)	28 (24.6)	19 (16.7)	20 (17.5)	8 (7.0)	5 (4.4)	1 (0.9)	0 (0.0)
	Newly invited in 2018	137	27.7	5 (3.6)	10 (7.3)	11 (8.0)	28 (20.4)	31 (22.6)	25 (18.2)	17 (12.4)	8 (5.8)	2 (1.5)
	Invited both in 2017 and 2018	243	49.2	0 (0.0)	2 (0.8)	8 (3.3)	23 (9.5)	33 (13.6)	57 (23.5)	57 (23.5)	47 (19.3)	16 (6.6)
	Age group
	10-12	307	62.1	7 (2.3)	28 (9.1)	33 (10.7)	44 (14.3)	52 (16.9)	52 (16.9)	43 (14.0)	35 (11.4)	13 (4.2)
	13-14	187	37.9	2 (1.1)	13 (7.0)	14 (7.5)	26 (13.9)	32 (17.1)	38 (20.3)	36 (19.3)	21 (11.2)	5 (2.7)
	Informal settlement area
	Korogocho	280	56.7	1 (0.4)	15 (5.4)	18 (6.4)	34 (12.1)	47 (16.8)	49 (17.5)	56 (20)	42 (15.0)	18 (6.4)
	Viwandani	214	43.3	8 (3.7)	26 (12.1)	29 (13.6)	36 (16.8)	37 (17.3)	41 (19.2)	23 (10.7)	14 (6.5)	0 (0.0)
	Current schooling and school progress
	2+ classes behind	150	30.4	1 (0.7)	10 (6.7)	15 (10.0)	27 (18.0)	20 (13.3)	29 (19.3)	20 (13.3)	18 (12.0)	10 (6.7)
	<2 classes behind	344	69.6	8 (2.3)	31 (9.0)	32 (9.3)	43 (12.5)	64 (18.6)	61 (17.7)	59 (17.2)	38 (11.0)	8 (2.3)
	Orphanhood status
	Not an orphan	428	86.6	9 (2.1)	39 (9.1)	41 (9.6)	60 (14.0)	71 (16.6)	78 (18.2)	67 (15.7)	49 (11.4)	14 (3.3)
	Single/double orphan	66	13.4	0 (0.0)	2 (3.0)	6 (9.1)	10 (15.2)	13 (19.7)	12 (18.2)	12 (18.2)	7 (10.6)	4 (6.1)
	Paid jobs/activities, last 6 months
	No	470	95.1	9 (1.9)	38 (8.1)	47 (10.0)	65 (13.8)	80 (17.0)	85 (18.1)	76 (16.2)	53 (11.3)	17 (3.6)
	Yes	24	4.9	0 (0.0)	3 (12.5)	0 (0.0)	5 (20.8)	4 (16.7)	5 (20.8)	3 (12.5)	3 (12.5)	1 (4.2)
	Family food insecurity
	Never	188	38.1	6 (3.2)	22 (11.7)	21 (11.2)	27 (14.4)	35 (18.6)	32 (17.0)	22 (11.7)	19 (10.1)	4 (2.1)
	Sometimes	267	54	3 (1.1)	17 (6.4)	24 (9.0)	39 (14.6)	42 (15.7)	51 (19.1)	52 (19.5)	27 (10.1)	12 (4.5)
	Often	39	7.9	0 (0.0)	2 (5.1)	2 (5.1)	4 (10.3)	7 (17.9)	7 (17.9)	5 (12.8)	10 (25.6)	2 (5.1)
	Romantic relationships
	Never been in a relationship	445	90.3	9 (2.0)	37 (8.3)	43 (9.7)	58 (13.0)	75 (16.9)	81 (18.2)	71 (16.0)	54 (12.1)	17 (3.8)
	Ever been in a relationship	48	9.7	0 (0.0)	4 (8.3)	4 (8.3)	12 (25.0)	9 (18.8)	8 (16.7)	8 (16.7)	2 (4.2)	1 (2.1)
	Sexually exploited
	No	463	93.7	8 (1.7)	36 (7.8)	46 (9.9)	63 (13.6)	82 (17.7)	81 (17.5)	75 (16.2)	54 (11.7)	18 (3.9)
	Yes	31	6.3	1 (3.2)	5 (16.1)	1 (3.2)	7 (22.6)	2 (6.5)	9 (29.0)	4 (12.9)	2 (6.5)	0 (0.0)
	Physical violence, last 6 months
	No	414	83.8	8 (1.9)	33 (8.0)	38 (9.2)	60 (14.5)	67 (16.2)	77 (18.6)	68 (16.4)	45 (10.9)	18 (4.3)
	Yes (slapped, hit, physically hurt)	80	16.2	1 (1.3)	8 (10.0)	9 (11.3)	10 (12.5)	17 (21.3)	13 (16.3)	11 (13.8)	11 (13.8)	0 (0.0)
	Verbal violence, last 6 months
	No	327	66.2	6 (1.8)	25 (7.6)	26 (8.0)	45 (13.8)	54 (16.5)	64 (19.6)	52 (15.9)	41 (12.5)	14 (4.3)
	Yes (teased, bullied or threatened)	167	33.8	3 (1.8)	16 (9.6)	21 (12.6)	25 (15.0)	30 (18.0)	26 (15.6)	27 (16.2)	15 (9.0)	4 (2.4)
